# Supplementary material for: An Unbiased Estimator of Gene Diversity with Improved Variance for Samples Containing Related and Inbred Individuals of any Ploidy
Source: G3 (Bethesda). 2016 Dec 30;7(2):671–91. doi: 10.1534/g3.116.037168 (PMC5295611; doi:10.1534/g3.116.037168)
Supplement: Supplementary file 13 [file 671FileS1.xlsx]

## Sheet: Sheet1
Locus name	Expected heterozygosity
TCTA015M_22	0.521207
GAAT1F09P_4	0.545732
D17S2180	0.548234
ATA80B10Z_10	0.555309
D18S1376	0.582023
TATT019_7	0.597585
GATA86C08P_16	0.602306
ATA20B07_10	0.602427
GAT004_1	0.611747
ATAG089P_18	0.614298
GATA148F04P_21	0.616806
GATA31B11_17	0.622596
ATA009_1	0.628488
GATA146B10_3	0.628623
ATA2E04_1	0.630747
TAA005_9	0.634857
GATA161A04P_6	0.634905
ATAG022_5	0.63609
ATAA009_8	0.63625
GATA178C11M_3	0.638355
GATA129F05_18	0.638489
GATA151C03P_16	0.640928
AAAT111_5	0.641965
TATT031_20	0.642666
ATAA018P_8	0.643459
GATA100E02P_13	0.644216
GATA3H11_8	0.644649
GATA145G10M_7	0.644795
AATA045_4	0.645039
D6S1006	0.646464
CATA002Z_16	0.648537
GATA138B05_5	0.648906
GATA142H05P_5	0.649074
GATA31H11P_5	0.649139
AGAT057_21	0.651369
GATA135C03M_4	0.651372
ATA67B07P_16	0.652671
GATA150B10_4	0.653515
AAAT105ZP_2	0.655287
D17S1298	0.655672
D10S1425	0.6566
GATA149B10M_2	0.657798
GATA143C02_15	0.658458
D17S1299	0.658954
GATA73D05_18	0.659536
AGAT099P_5	0.661836
GATA167C12_12	0.66371
D1S1594	0.665523
GATA87B02_3	0.665715
ATA85B10P_3	0.667853
GATA90G11M_14	0.667879
D22S532	0.66849
TTCA004P_8	0.66856
GATA51D11P_5	0.669546
GATG013M_16	0.672321
ATA18C09P_9	0.672368
D1S1728	0.672445
GAAT1A5_2	0.673016
GATA137A12M_7	0.673606
GATA87D11_7	0.673854
TACA003_10	0.674838
D17S1301	0.675308
GATA73A05_13	0.675855
D1S1653	0.677803
TTA008P_11	0.679168
GATA146H09_19	0.679574
GATA61G06_7	0.680469
D4S2417	0.680564
D13S894	0.680756
AAAAC001_9	0.680885
NA.D1S.2	0.682144
ATCT050_18	0.682443
D16S769	0.682532
D2S2968	0.682792
D17S1308	0.683392
ATAG042_8	0.684859
CTAT016_9	0.685029
D10S1239	0.685849
GATA139B09P_5	0.687353
GATA056_2	0.688326
D3S2409	0.689273
D13S779	0.689474
TTTA063P_1	0.689707
D18S1371	0.689856
D11S2371	0.690328
GATA135E01P_13	0.691019
AGAT122_5	0.691069
GATA51A07P_5	0.691158
GATA11B08P_6	0.691535
AGAT139P_20	0.691584
AGAT117_2	0.691589
NA.D1S.5	0.692105
AATA053_15	0.692136
D6S1959	0.692234
GATA156F11_19	0.692869
TCTA020_9	0.692955
D8S592	0.693346
AAAT126_9	0.69355
TCTA026_16	0.693949
TCAT006ZP_22	0.693963
GATA27Z_9	0.694309
D11S4459	0.694496
ATC4D07_3	0.69505
GATA129G03P_6	0.695483
GGAA22C05_12	0.696336
ATA080M_12	0.697994
ATAG078P_5	0.698096
D11S2006	0.698114
D6S942	0.698738
D7S3047	0.698889
TAGA006_4	0.700114
TTAT020P_22	0.700657
ATTT019M_22	0.700933
MFD442.GTTT002_7	0.702026
AAT224M_11	0.70229
D4S1652	0.702532
D2S1391	0.702586
D5S817	0.702608
ATA38B10_13	0.703836
TAT028P_7	0.704626
GATA183H03Z_18	0.704855
AAT247_20	0.70508
GATA130A05M_2	0.705667
TATG002P_7	0.706621
D11S2365	0.707169
NA.D10S.2	0.708029
GATA146D07_3	0.708613
AGAT093_2	0.709174
D6S1051	0.709314
GATA29C09P_6	0.709893
GATA137B09_13	0.71023
GATA062_18	0.710779
GATA194A05M_2	0.711227
D1S1627	0.711252
D9S1122	0.711252
AGAT084_12	0.712489
D10S1426	0.712951
AAAT134_13	0.71319
NA.D11S.1	0.713219
D13S787	0.713551
TCTA023P_14	0.713658
GATA141B10M_5	0.713894
GATA174G01_2	0.714185
GATA91D12M_2	0.714448
GATA5H07M_16	0.714691
GATA28H06_2	0.71478
D20S482	0.715121
GGAT2G06M_12	0.715361
D14S606	0.715469
AGAT118_1	0.716093
GATA169E06_14	0.716123
D7S3056	0.716231
AAT248P_5	0.717833
AAC023_3	0.717872
AAT203_2	0.71845
D9S1120	0.718943
D1S1596	0.718959
D8S1048	0.719103
GATA85D10_18	0.719527
D1S551	0.720315
D8S1108	0.720471
GATA193D02_1	0.720594
AAT200_1	0.721041
D14S1280	0.721091
AAT253P_12	0.721331
AAAT072_5	0.721355
GATA73D11P_5	0.721573
D3S4523	0.721737
GATA126A06M_2	0.721761
MFD433.AGAT010_3	0.721932
D14S1434	0.723061
D4S2367	0.72331
GATA131D09_3	0.723733
D15S1507	0.723782
D20S164	0.725246
GATA140E03_16	0.726452
NA.D9S.1	0.727456
GATA91H01_12	0.72815
GATA112F02P_6	0.729509
GATA92B06P_3	0.729531
D12S372	0.729715
D14S742	0.730144
D3S3039	0.730161
GATA63F08P_7	0.730489
TCTA021ZM_10	0.730821
GATA175H06M_9	0.730892
GATA026M_7	0.73092
TAT024Z_3	0.731219
D2S405	0.731438
D7S1818	0.731727
GATA22H04M_9	0.732372
D9S910	0.732495
GATA29A06M_2	0.732784
AGAT103_7	0.732845
D18S858	0.733105
GATA81F06_10	0.733172
D3S2460	0.73322
D18S843	0.733324
D3S1766	0.734356
AGAT030P_5	0.734642
D19S586	0.735003
D6S1040	0.735329
D10S1432	0.735387
GATA165A11M_9	0.735832
D19S591	0.736128
D3S2418	0.736163
ATA47C04P_2	0.736319
GATA12A08P_5	0.736523
GATA163G03_21	0.737184
TCTA017M_9	0.737973
GATA63G01_17	0.738312
TTTA093P_20	0.738345
D8S1136	0.738421
D7S1802	0.738721
GATA7F09_12	0.739029
GATA138G03_4	0.739342
AAC1C02_10	0.739423
D15S818	0.739607
D15S816	0.739689
AATA019_8	0.739897
TATC012_8	0.740491
D2S1394	0.740502
ATA008_1	0.740755
AAT260M_19	0.741158
ATGT006Z_10	0.741221
D6S2410	0.7417
GATA5H03_12	0.741741
GATA23A02_2	0.74185
AGAT128_3	0.742117
GATA152F05L_1	0.742771
D4S1629	0.743118
ATACC001_16	0.743217
D18S851	0.743607
ATA44F05P_4	0.74362
D2S2972	0.743703
CTAT003_17	0.743878
D17S2195	0.743922
AGAT119M_1	0.744043
AGAT143_1	0.744061
TATC010P_7	0.744527
ATA70B03P_14	0.745436
D5S2501	0.745912
AAT255_5	0.746337
GATA10H07P_17	0.746416
MFD455.AAT052_9	0.746541
GATA23G09_1	0.746699
GATA64B04P_17	0.746987
ATA109H09_6	0.747111
D18S877	0.747215
TPO.D2S	0.747697
ATGG002_14	0.74782
D16S748	0.747864
D2S1352	0.74789
D10S1412	0.74806
GATA148G10P_2	0.748229
GATA157H01_18	0.748521
D12S395	0.748608
ATA73A08M_1	0.748658
ATAG055_10	0.748963
D4S3243	0.74973
D4S2368	0.750401
D12S373	0.75107
D7S2846	0.751131
GATA72A06_3	0.751164
D10S1435	0.751476
AAT246_4	0.752345
D21S1440	0.752459
GATA51F04P_14	0.753345
NA.D8S.2	0.753592
D20S1143	0.75383
GGAA23C07_1	0.753854
ATCC001_10	0.753993
D12S1052	0.754529
ATA38A05_1	0.754895
D19S589	0.755021
D4S3248	0.755136
AAC030_3	0.755906
GATA129D03M_4	0.756206
AGAT021_2	0.756323
D4S1625	0.756546
AGAT127_18	0.756682
TATC057_21	0.757179
D1S1677	0.757281
TTTA001M_7	0.758111
GATA72E11_20	0.758655
D7S1799	0.758667
D4S1644	0.759089
GATA196C10P_10	0.759161
D11S1998	0.75921
TAAA014P_6	0.759627
NA.D1S.3	0.760101
D2S1776	0.760112
GATA70F12M_2	0.760258
ATCT035_20	0.760712
D1S1597	0.760864
GATA135F02P_1	0.761323
NA.D7S.1	0.761486
GATA179E06P_10	0.76151
GATA91G06_14	0.761545
TTCA006M_17	0.761639
D10S1423	0.762732
ATA65H08P_9	0.763008
D3S1764	0.763345
TAT032Z_15	0.76347
GATA153F11_15	0.763572
AGAT131_14	0.763703
ATT198Z_14	0.763818
GATA10H05_2	0.763978
ATTT030_6	0.764393
GATA71E06_11	0.7645
ATA10H03_12	0.765018
ATA25D12_11	0.765025
D16S2624	0.765411
GATA060_8	0.765541
D9S934	0.766225
GATA90G05P_10	0.766301
GATA152F04M_3	0.766444
D13S895	0.766646
TTA032Z_6	0.767116
TCTA025_11	0.767298
GTAT005Z_22	0.76802
AAT259_1	0.768396
D10S2327	0.7689
AGAT073P_15	0.768923
ATA21F01_4	0.769166
TAGA049_4	0.769761
D16S3253	0.770315
D3S3038	0.770357
GATA90E02_20	0.770725
ATA31F09M_7	0.770865
GATA64F05_1	0.771033
D5S2488	0.771385
D11S2002	0.772182
GATA13C08M_1	0.772296
GGAA20F08_1	0.772371
AAT264M_3	0.772596
D22S1045	0.772658
D9S2169	0.772837
TTTA028_16	0.772907
D19S559	0.773452
D12S1300	0.773458
D10S2470	0.773464
D2S434	0.773727
NA.D17S.1	0.773787
D5S2845	0.77389
D4S2361	0.773924
D17S1294	0.774221
D11S4463	0.774716
GATA139A04P_2	0.775198
D2S1400	0.775282
GGAT3G09M_9	0.775818
GATA045_14	0.775859
ATA092P_5	0.775925
AGAT136M_20	0.775965
D3S4529	0.776089
D10S1225	0.776108
GATA63B12P_15	0.77611
AGAT133_7	0.776154
D10S1230	0.776247
D19S1034	0.776345
AACAT001_13	0.776512
D13S793	0.776642
D17S974	0.777093
D13S1807	0.777203
GGAA19H02_12	0.777238
ATA55A05_7	0.777239
D21S1432	0.777488
D13S800	0.777996
D15S1515	0.778088
AGAT116P_14	0.778234
GATA158H04_17	0.778324
TTAT023Z_16	0.778372
ATA44G07M_10	0.778889
TTAT027P_15	0.778934
D1S3720	0.77919
ATAC037P_7	0.779686
GATA88F03P_1	0.779692
D2S1328	0.779965
D6S474	0.780377
D10S1222	0.78041
GATA173A03_18	0.780488
D20S480	0.780653
GATA30B11_4	0.780852
GATA29B11_11	0.781377
TAGA010_5	0.781701
GATA156H01M_8	0.781748
GATA134F03P_10	0.781866
GATA81E09_20	0.782065
GATA22F01_15	0.782173
ATA50C05_6	0.782795
TATC028_1	0.782897
AAT261_9	0.783208
D16S2616	0.783288
D5S1501	0.783413
ATA103C03P_16	0.783705
ATA10H10P_16	0.784061
D3S2398	0.78413
D19S254	0.784184
D22S686	0.784242
AGAT113Z_13	0.784604
D9S1121	0.785855
AAAT121P_8	0.786054
D5S2849	0.786106
D3S1763	0.786251
ATA6C09P_6	0.786319
AGAT060_18	0.786436
GATA63F01_2	0.786826
D6S1009	0.787049
ATAG053P_10	0.787272
D13S317	0.787713
ATAAC002_12	0.787952
MFD424.TTTA003_1	0.788507
GATA65D11_9	0.788779
D6S1017	0.788938
F13A1.D6S	0.789273
D5S820	0.789721
D21S1446	0.789883
NA.D13S.1	0.789989
GATA4E04_7	0.790165
D12S2078	0.791107
AAT107_16	0.791254
ATA21H07M_3	0.791369
NA.D10S.1	0.791472
TTA007M_10	0.791944
D5S1456	0.792207
GATA169F02_17	0.792413
D16S539	0.792973
TAGA002M_2	0.793014
AAT013_5	0.793184
SCA10_22	0.793311
D11S4464	0.793446
D10S1248	0.793672
D6S1277	0.793804
AAT269_20	0.794382
D2S2944	0.794515
ATA12D05P_6	0.79477
D9S922	0.795
GATA142C02M_20	0.795561
GATA29_4	0.795729
AAT257_19	0.796056
AAT083_17	0.796169
D3S1768	0.79638
ATGT009P_10	0.796389
NA.D15S.1	0.7964
AAT071_3	0.796566
GGAA21A04_19	0.797153
ATA069P_14	0.797261
AAT238_1	0.797269
D22S689	0.797612
AAT256P_6	0.797661
D8S2324	0.797722
NA.D12S.2	0.797782
GATA030P_22	0.798135
D11S1392	0.798159
AAT268_11	0.798706
D7S3051	0.798776
D7S820	0.798782
D1S1660	0.798899
D2S1363	0.799216
D2S1384	0.799403
ATGA020_6	0.799629
D12S1045	0.799743
D4S2397	0.799915
D4S1627	0.800165
D5S1725	0.800497
D18S535	0.800525
D6S1027	0.800794
GATA6B07_13	0.801435
D2S427	0.801449
ATC033_6	0.802107
ATA16D09_2	0.802434
D2S1790	0.802502
AAT266_5	0.803059
GATA136A04_14	0.803235
D9S930	0.803537
D3S1744	0.803692
D1S549	0.804756
D10S1430	0.804804
D6S1031	0.804867
AGAT140P_9	0.805934
D6S1053	0.806272
D4S1647	0.806324
D12S1301	0.807607
GATA22H02_12	0.80817
D19S714	0.808223
D10S1221	0.808272
MFD466.TTA001_16	0.808276
ATA063_16	0.808487
D4S2431	0.808494
D5S1462	0.809206
GATA35_11	0.809223
AAT076_8	0.809516
D5S1470	0.810254
TTTTA002_9	0.81046
D4S2394	0.810723
D20S477	0.810864
TAA003_11	0.811125
D4S2366	0.811421
D14S599	0.81226
GATA036_18	0.813358
D13S1493	0.814108
GATA136F05P_6	0.814453
D14S617	0.814608
GATA6F05P_22	0.815392
D11S2362	0.815645
GATA194B06P_2	0.815844
D12S1064	0.816135
D6S2436	0.816235
D9S301	0.816269
D8S1128	0.816276
ATA63A05P_12	0.816555
AGAT049P_7	0.816591
D11S1993	0.817081
D12S1294	0.817689
D7S3061	0.818083
D5S816	0.818944
AAT252_1	0.819049
D8S373	0.819072
AAT055ZM_2	0.819214
D12S2070	0.819438
ATA42G04P_9	0.81947
D3S3045	0.819517
AGAT130_5	0.819965
D16S2621	0.82015
TAAAA006_4	0.820208
D7S1824	0.820385
D20S201	0.820525
D13S796	0.820809
D7S821	0.820999
ATA20F08P_1	0.821465
D5S2500	0.822154
D11S1981	0.822246
D11S1999	0.822365
ATA1F08_6	0.822365
D1S3669	0.822411
ATA73C05P_12	0.824325
D14S588	0.824693
GGAA22B10P_3	0.825563
ATT079P_5	0.825739
D7S3070	0.825762
ATA78C09ZP_7	0.826323
ATA43C09M_1	0.826695
AGAT141_1	0.826783
AGAT110P_13	0.82682
D14S608	0.826874
D19S246	0.826933
GATA65E01_20	0.827089
GATA43F06_2	0.827832
AGAT132_17	0.828489
D21S1437	0.828888
TTTA040_3	0.829759
D1S1589	0.830125
GATA25C10M_8	0.830508
D7S1808	0.830679
NA.D18S.1	0.830856
D16S753	0.831607
D21S2052	0.832207
GATA68D03_3	0.832761
ATC3D09_3	0.833016
D18S1370	0.833077
D8S1113	0.83344
D5S1480	0.833668
D10S1208	0.833792
D2S1360	0.834046
D15S643	0.835116
D2S1353	0.835716
D10S677	0.836179
D6S2439	0.836592
D6S1056	0.836842
ATA29E07M_2	0.837076
D19S433	0.837694
D5S1505	0.837869
D20S481	0.837879
D17S2196	0.837947
D1S1609	0.838118
D18S1357	0.838474
D8S1110	0.839441
GATA181G08M_2	0.840138
GATA73B08M_11	0.840482
D15S652	0.840951
ACT3F12_13	0.841792
D8S1477	0.8439
D12S1042	0.8447
AGAT126_5	0.844955
D5S2505	0.845231
GATA5E06P_9	0.845301
NA.D4S.1	0.846315
D15S642	0.847092
ATCT053P_3	0.847456
TATC046_3	0.847948
NA.D22S.1	0.848754
D11S1304	0.849297
D2S2952	0.84957
GGAA30H04_14	0.852482
AGAT055Z_22	0.852706
D7S2204	0.853101
NA.D6S.1	0.853669
D1S1679	0.85396
ATA57D10M_3	0.855145
ATCT018_4	0.855686
AAT226_16	0.855801
AAT245_17	0.856384
D7S3058	0.85706
D18S542	0.858082
GATA2B02Z_1	0.858659
D20S451	0.859318
D15S659	0.859414
AAT262_12	0.859826
D2S410	0.860001
TTA015P_22	0.860985
GATA51H01_1	0.861169
D1S518	0.863496
D4S2623	0.863717
GATA101G01_12	0.866348
ATA58E08ZP_17	0.866351
D9S2157	0.866382
D17S1290	0.866735
D2S1399	0.866789
D1S1612	0.868426
NA.D18S.2	0.868825
ATA77F05_14	0.869277
D18S1364	0.869877
D20S478	0.870996
ATT015_4	0.871242
D1S534	0.874571
NA.D12S.1	0.875067
NA.D14S.1	0.875493
D11S1984	0.875993
AGAT115_8	0.877935
D8S1132	0.879562
GATA12G02_5	0.880878
D7S3046	0.883043
GATA30A08M_6	0.884598
GGAA19G04_17	0.887057
GATA61F04_9	0.887119
D4S2632	0.887732
GATA66D01_2	0.89247
D2S1334	0.893323
D7S1804	0.894757
D21S2055	0.913497
D3S2387	0.915446
GGAT2G03_3	0.916065
D22S683	0.917862
D11S2000	0.919336
D3S2427	0.930051
SNP01	0.0198
SNP02	0.0392
SNP03	0.0582
SNP04	0.0768
SNP05	0.095
SNP06	0.1128
SNP07	0.1302
SNP08	0.1472
SNP09	0.1638
SNP10	0.18
SNP11	0.1958
SNP12	0.2112
SNP13	0.2262
SNP14	0.2408
SNP15	0.255
SNP16	0.2688
SNP17	0.2822
SNP18	0.2952
SNP19	0.3078
SNP20	0.32
SNP21	0.3318
SNP22	0.3432
SNP23	0.3542
SNP24	0.3648
SNP25	0.375
SNP26	0.3848
SNP27	0.3942
SNP28	0.4032
SNP29	0.4118
SNP30	0.42
SNP31	0.4278
SNP32	0.4352
SNP33	0.4422
SNP34	0.4488
SNP35	0.455
SNP36	0.4608
SNP37	0.4662
SNP38	0.4712
SNP39	0.4758
SNP40	0.48
SNP41	0.4838
SNP42	0.4872
SNP43	0.4902
SNP44	0.4928
SNP45	0.495
SNP46	0.4968
SNP47	0.4982
SNP48	0.4992
SNP49	0.4998
SNP50	0.5
